# Supplementary material for: Orientation and navigation in Bufo bufo: a quest for repeatability of arena experiments
Source: Herpetozoa. Author manuscript; Available in PMC 2022 Apr 19. (PMC7612639; doi:10.3897/herpetozoa.33.e52854)
Supplement: R scripts [file EMS144319-supplement-R_scripts.zip]

Archive with 5 entries (4 files):
- R/
- R/herpetozoa-033-139-s001.R
- __MACOSX/R/._herpetozoa-033-139-s001.R
- R/herpetozoa-033-139-s004.R
- __MACOSX/R/._herpetozoa-033-139-s004.R
