# Supplementary material for: Orientation and navigation in Bufo bufo: a quest for repeatability of arena experiments
Source: Herpetozoa. Author manuscript; Available in PMC 2022 Apr 19. (PMC7612639; doi:10.3897/herpetozoa.33.e52854)
Supplement: Table S1 [file EMS144319-supplement-Table_S1.csv]

	toad	date	order	location	cloud	wind	temp	direction	daxis	home
1	1	2013-04-10	1	1	0	0	4	185	80	292
2	2	2013-04-10	2	1	0	0	4	245	140	292
3	3	2013-04-10	3	1	0	0	4	250	110	292
4	4	2013-04-10	4	1	0	0	4	100	150	292
5	5	2013-04-10	5	1	0	0	4	155	160	292
6	6	2013-04-10	6	1	0	0	4	60	130	292
7	7	2013-04-10	7	1	0	0	4	130	200	292
8	8	2013-04-10	8	1	0	0	4	355	150	292
9	9	2013-04-10	9	1	0	0	4	155	350	292
10	10	2013-04-10	10	1	0	0	4	175	100	292
11	11	2013-04-10	11	1	0	0	4	190	80	292
12	12	2013-04-10	12	1	0	0	4	170	40	292
13	14	2013-04-11	1	1	90	0	10	120	90	292
14	15	2013-04-11	2	1	90	0	10	160	120	292
15	16	2013-04-11	3	1	90	0	10	340	90	292
16	17	2013-04-11	4	1	90	0	10	275	160	292
17	18	2013-04-11	5	1	90	0	10	65	100	292
18	19	2013-04-11	6	1	90	0	10	235	80	292
19	20	2013-04-11	7	1	90	0	10	175	80	292
20	21	2013-04-11	8	1	90	0	10	300	90	292
21	22	2013-04-11	9	1	90	0	10	310	100	292
22	23	2013-04-11	10	1	90	0	10	70	80	292
23	24	2013-04-11	11	1	90	0	10	115	100	292
24	25	2013-04-11	12	1	90	0	10	235	120	292
25	26	2013-04-11	13	1	90	0	10	120	120	292
26	27	2013-04-11	14	1	90	0	10	300	105	292
27	28	2013-04-11	15	1	90	0	10	310	120	292
28	29	2013-04-12	1	2	85	1	4	130	70	45
29	30	2013-04-12	2	2	85	1	4	185	70	45
30	31	2013-04-12	3	2	85	1	4	265	60	45
31	32	2013-04-12	4	2	85	1	4	285	80	45
32	34	2013-04-12	5	2	85	1	4	105	110	45
33	35	2013-04-12	6	2	85	1	4	300	100	45
34	36	2013-04-12	7	2	85	1	4	235	90	45
35	37	2013-04-12	8	2	85	1	4	305	110	45
36	38	2013-04-12	9	2	85	1	4	325	80	45
37	39	2013-04-12	10	2	85	1	4	160	140	45
38	40	2013-04-12	11	2	85	1	4	320	110	45
39	42	2013-04-12	12	2	85	1	4	340	150	45
40	46	2013-04-13	1	2	45	1	8	305	70	45
41	47	2013-04-13	2	2	45	1	8	90	80	45
42	48	2013-04-13	3	2	45	1	7	355	80	45
43	49	2013-04-13	4	2	45	1	7	50	110	45
44	52	2013-04-13	5	2	45	1	6	85	100	45
45	53	2013-04-13	6	2	45	1	6	85	90	45
46	56	2013-04-13	7	2	45	1	5	240	80	45
47	59	2013-04-13	8	2	45	1	5	65	120	45
48	61	2013-04-13	9	2	45	1	4	240	80	45
49	62	2013-04-13	10	2	45	1	3	85	110	45
50	63	2013-04-13	11	2	45	1	3	35	70	45
51	64	2013-04-14	1	1	0	0	5	140	70	292
52	65	2013-04-14	2	1	0	0	5	235	50	292
53	66	2013-04-14	3	1	0	0	5	165	120	292
54	67	2013-04-14	4	1	0	0	4	10	150	292
55	68	2013-04-14	5	1	0	0	4	160	170	292
56	69	2013-04-14	6	1	0	0	4	340	140	292
57	70	2013-04-14	7	1	0	0	3	200	160	292
58	71	2013-04-14	8	1	0	0	3	120	180	292
59	72	2013-04-14	9	1	0	0	3	115	120	292
60	74	2013-04-14	10	1	0	0	3	200	150	292
61	75	2013-04-15	1	1	0	1	10	135	80	292
62	76	2013-04-15	2	1	0	1	10	75	70	292
63	77	2013-04-15	3	1	0	1	10	100	80	292
64	78	2013-04-15	4	1	0	1	10	15	190	292
65	79	2013-04-15	5	1	0	1	10	120	60	292
66	80	2013-04-15	6	1	0	1	10	240	100	292
67	81	2013-04-15	7	1	0	1	10	25	110	292
68	82	2013-04-15	8	1	0	1	10	60	110	292
69	83	2013-04-15	9	1	0	1	10	255	120	292
70	85	2013-04-15	10	1	0	1	10	310	130	292
71	86	2013-04-15	11	1	0	1	10	180	110	292
72	87	2013-04-15	12	1	0	1	10	300	120	292
73	88	2013-04-15	13	1	0	1	10	320	130	292
74	89	2013-04-16	1	2	0	0	14	80	140	45
75	90	2013-04-16	2	2	0	0	14	70	130	45
76	91	2013-04-16	3	2	0	0	14	100	70	45
77	93	2013-04-16	4	2	0	0	14	165	120	45
78	94	2013-04-16	5	2	0	0	14	130	120	45
79	95	2013-04-16	6	2	0	0	14	0	70	45
80	96	2013-04-16	7	2	0	0	14	325	80	45
81	97	2013-04-16	8	2	0	0	14	100	90	45
82	98	2013-04-16	9	2	45	0	14	75	90	45
83	99	2013-04-16	10	2	45	0	14	80	110	45
84	100	2013-04-16	11	2	45	0	14	315	120	45
85	102	2013-04-17	1	2	98	0	16	95	60	45
86	103	2013-04-17	2	2	98	0	16	255	50	45
87	104	2013-04-17	3	2	98	0	16	90	110	45
88	105	2013-04-17	4	2	98	0	16	270	150	45
89	106	2013-04-17	5	2	98	0	16	325	150	45
90	107	2013-04-17	6	2	98	0	16	110	140	45
91	108	2013-04-17	7	2	98	0	16	110	110	45
92	110	2013-04-17	8	2	98	0	16	285	110	45
93	111	2013-04-17	9	2	98	0	16	305	130	45
94	113	2013-04-18	1	1	10	0	15	290	140	292
95	114	2013-04-18	2	1	5	0	15	160	150	292
96	115	2013-04-18	3	1	0	0	15	95	90	292
