# Supplementary material for: Orientation and navigation in Bufo bufo: a quest for repeatability of arena experiments
Source: Herpetozoa. Author manuscript; Available in PMC 2022 Apr 19. (PMC7612639; doi:10.3897/herpetozoa.33.e52854)
Supplement: Table S2 [file EMS144319-supplement-Table_S2.csv]

	toad	date	order	location	cloud	wind	temp	direction	daxis	home
1	1	2013-04-14	1	1	0	0	8	355	80	292
2	2	2013-04-14	2	1	0	0	8	135	140	292
3	3	2013-04-14	3	1	0	0	8	20	110	292
4	4	2013-04-14	4	1	0	0	7	0	150	292
5	5	2013-04-14	5	1	0	0	7	320	160	292
6	6	2013-04-14	6	1	0	0	7	295	130	292
7	7	2013-04-14	7	1	0	0	6	295	200	292
8	8	2013-04-14	8	1	0	0	6	220	150	292
9	9	2013-04-14	9	1	0	0	6	0	350	292
10	10	2013-04-14	10	1	0	0	5	85	100	292
11	11	2013-04-14	11	1	0	0	5	250	80	292
12	12	2013-04-14	12	1	0	0	5	280	40	292
13	14	2013-04-15	1	1	0	1	11	325	90	292
14	15	2013-04-15	2	1	0	1	11	100	120	292
15	16	2013-04-15	3	1	0	1	11	345	90	292
16	17	2013-04-15	4	1	0	1	11	85	160	292
17	18	2013-04-15	5	1	0	1	11	300	100	292
18	19	2013-04-15	6	1	0	1	11	90	80	292
19	20	2013-04-15	7	1	0	1	11	25	80	292
20	21	2013-04-15	8	1	0	1	11	115	90	292
21	22	2013-04-15	9	1	0	1	11	345	100	292
22	23	2013-04-15	10	1	0	1	11	285	80	292
23	24	2013-04-15	11	1	0	1	11	80	100	292
24	25	2013-04-15	12	1	0	1	11	145	120	292
25	26	2013-04-15	13	1	0	1	11	240	120	292
26	27	2013-04-15	14	1	0	1	11	175	105	292
27	28	2013-04-15	15	1	0	1	11	235	120	292
28	29	2013-04-16	1	2	0	1	14	180	70	45
29	30	2013-04-16	2	2	0	1	14	5	70	45
30	31	2013-04-16	3	2	0	1	14	260	60	45
31	32	2013-04-16	4	2	0	1	14	160	80	45
32	34	2013-04-16	5	2	0	1	14	5	110	45
33	35	2013-04-16	6	2	0	1	14	80	100	45
34	36	2013-04-16	7	2	0	1	14	25	90	45
35	37	2013-04-16	8	2	0	1	14	320	110	45
36	38	2013-04-16	9	2	0	1	14	160	80	45
37	39	2013-04-16	10	2	0	1	14	245	140	45
38	40	2013-04-16	11	2	0	1	14	40	110	45
39	42	2013-04-16	12	2	0	1	14	195	150	45
40	46	2013-04-17	1	2	98	0	16	320	70	45
41	47	2013-04-17	2	2	98	0	16	280	80	45
42	48	2013-04-17	3	2	98	0	16	25	80	45
43	49	2013-04-17	4	2	98	0	16	5	110	45
44	52	2013-04-17	5	2	98	0	16	355	100	45
45	53	2013-04-17	6	2	98	0	16	85	90	45
46	56	2013-04-17	7	2	98	0	16	0	80	45
47	59	2013-04-17	8	2	98	0	16	340	120	45
48	61	2013-04-17	9	2	98	0	16	105	80	45
49	62	2013-04-17	10	2	98	0	16	170	110	45
50	63	2013-04-17	11	2	98	0	16	300	70	45
51	64	2013-04-18	1	1	55	0	17	190	70	292
52	65	2013-04-18	2	1	55	0	17	350	50	292
53	66	2013-04-18	3	1	50	0	17	270	120	292
54	67	2013-04-18	4	1	45	0	17	90	150	292
55	68	2013-04-18	5	1	40	0	17	205	170	292
56	69	2013-04-18	6	1	35	0	16	105	140	292
57	70	2013-04-18	7	1	30	0	16	75	160	292
58	71	2013-04-18	8	1	25	0	16	245	180	292
59	72	2013-04-18	9	1	20	0	16	120	120	292
60	74	2013-04-18	10	1	15	0	16	170	150	292
61	75	2013-04-19	1	1	0	0	11	170	80	292
62	76	2013-04-19	2	1	0	0	11	120	70	292
63	77	2013-04-19	3	1	0	0	11	30	80	292
64	78	2013-04-19	4	1	0	0	11	330	190	292
65	79	2013-04-19	5	1	0	0	11	185	60	292
66	80	2013-04-19	6	1	0	0	11	75	100	292
67	81	2013-04-19	7	1	0	0	11	95	110	292
68	82	2013-04-19	8	1	0	0	11	70	110	292
69	83	2013-04-19	9	1	0	0	11	160	120	292
70	85	2013-04-19	10	1	0	0	11	235	130	292
71	86	2013-04-19	11	1	0	0	11	185	110	292
72	87	2013-04-19	12	1	0	0	11	125	120	292
73	88	2013-04-19	13	1	0	0	11	110	130	292
74	89	2013-04-20	1	2	100	1	8	140	140	45
75	90	2013-04-20	2	2	80	1	8	40	130	45
76	91	2013-04-20	3	2	65	1	8	265	70	45
77	93	2013-04-20	4	2	55	1	8	85	120	45
78	94	2013-04-20	5	2	45	1	7	335	120	45
79	95	2013-04-20	6	2	30	1	7	90	70	45
80	96	2013-04-20	7	2	15	1	7	295	80	45
81	97	2013-04-20	8	2	0	1	6	235	90	45
82	98	2013-04-20	9	2	20	1	6	90	90	45
83	99	2013-04-20	10	2	10	1	6	90	110	45
84	100	2013-04-20	11	2	30	1	6	295	120	45
85	102	2013-04-21	1	2	0	1	11	330	60	45
86	103	2013-04-21	2	2	0	1	11	40	50	45
87	104	2013-04-21	3	2	0	1	11	200	110	45
88	105	2013-04-21	4	2	0	1	11	75	150	45
89	106	2013-04-21	5	2	0	1	11	165	150	45
90	107	2013-04-21	6	2	0	1	10	90	140	45
91	108	2013-04-21	7	2	0	1	10	80	110	45
92	110	2013-04-21	8	2	0	1	10	270	110	45
93	111	2013-04-21	9	2	0	1	10	120	130	45
94	113	2013-04-22	1	1	0	1	13	325	140	292
95	114	2013-04-22	2	1	0	1	13	55	150	292
96	115	2013-04-22	3	1	0	1	13	35	90	292
